# Supplementary material for: In Silico Screening of 1,3,4-Thiadiazole Derivatives as Inhibitors of Vascular Endothelial Growth Factor Receptor-2 (VEGFR-2)
Source: Curr Issues Mol Biol. 2024 Oct 6;46(10):11220–35. doi: 10.3390/cimb46100666 (PMC11505934; doi:10.3390/cimb46100666)
Supplement: Supplementary file 1 [file cimb-46-00666-s001.zip]

Archive with 4 entries (2 files):
- cimb-3192541-supplementary/
- cimb-3192541-supplementary/Supporting documents - Copy/
- cimb-3192541-supplementary/Supporting documents - Copy/Supporting Figure s.docx
- cimb-3192541-supplementary.pdf
